# Supplementary material for: The regulatory relationship between NAMPT and PD-L1 in cancer and identification of a dual-targeting inhibitor
Source: EMBO Mol Med. 2024 Mar 6;16(4):885–903. doi: 10.1038/s44321-024-00051-z (PMC11018795; doi:10.1038/s44321-024-00051-z)
Supplement: Supplementary file 2 — Source Data Fig. 1 [file 44321_2024_51_MOESM2_ESM.zip]

Archive with 49 entries (34 files):
- Fig-1/
- Fig-1/1C/
- Fig-1/1C/Numerical.xlsx
- Fig-1/1C/Western Blot-Expression of NAMPT in different cell lines.tif
- Fig-1/1D/
- Fig-1/1D/Numerical.xlsx
- Fig-1/1D/LLC PD-L1.tif
- Fig-1/1D/Western Blot-A2780 GAPDH.tif
- Fig-1/1D/Western Blot-A2780 PD-L1.tif
- Fig-1/1D/Western Blot-LLC GAPDH.tif
- Fig-1/1E/
- Fig-1/1E/A2780/
- Fig-1/1E/A2780/A2780-Ctrl.fcs
- Fig-1/1E/A2780/A2780-FK866+NMN.fcs
- Fig-1/1E/A2780/A2780-FK866.fcs
- Fig-1/1E/LLC/
- Fig-1/1E/LLC/LLC-Ctrl.fcs
- Fig-1/1E/LLC/LLC-FK866+NMN.fcs
- Fig-1/1E/LLC/LLC-FK866.fcs
- Fig-1/1F/
- Fig-1/1F/A2780/
- Fig-1/1F/A2780/A2780-Ctrl.fcs
- Fig-1/1F/A2780/A2780-Sirtinol 10 μM.fcs
- Fig-1/1F/A2780/A2780-Sirtinol 20 μM.fcs
- Fig-1/1F/LLC/
- Fig-1/1F/LLC/LLC-Ctrl.fcs
- Fig-1/1F/LLC/LLC-Sirtinol 10 μM.fcs
- Fig-1/1F/LLC/LLC-Sirtinol 50 μM.fcs
- Fig-1/1G/
- Fig-1/1G/A2780 LLC  rel mRNA Expression.xlsx
- Fig-1/1H/
- Fig-1/1H/A2780/
- Fig-1/1H/A2780/A2780-Ctrl.fcs
- Fig-1/1H/A2780/A2780-FK866+Sirtinol.fcs
- Fig-1/1H/A2780/A2780-FK866.fcs
- Fig-1/1H/A2780/A2780-Sirtinol.fcs
- Fig-1/1H/LLC/
- Fig-1/1H/LLC/LLC-Ctrl.fcs
- Fig-1/1H/LLC/LLC-FK866+Sirtinol.fcs
- Fig-1/1H/LLC/LLC-FK866.fcs
- Fig-1/1H/LLC/LLC-Sirtinol.fcs
- Fig-1/1I/
- Fig-1/1I/PD-L1 LLC.tif
- Fig-1/1I/Western Blot-Ac-p65 A2780  LLC.TIF
- Fig-1/1I/Western Blot-GAPDH A2780  LLC.TIF
- Fig-1/1I/Western Blot-p65 A2780  LLC.TIF
- Fig-1/1I/Western Blot-PD-L1 A2780.tif
- Fig-1/1J/
- Fig-1/1J/% of input.xlsx
