# Supplementary material for: The regulatory relationship between NAMPT and PD-L1 in cancer and identification of a dual-targeting inhibitor
Source: EMBO Mol Med. 2024 Mar 6;16(4):885–903. doi: 10.1038/s44321-024-00051-z (PMC11018795; doi:10.1038/s44321-024-00051-z)
Supplement: Supplementary file 2 — Source Data Fig. 1 [file 44321_2024_51_MOESM2_ESM.zip › Fig-1/1C/Numerical.xlsx]

## Sheet: Sheet1
细胞系	NAMPT	PD-L1
MKN74	0.55	0.69
HCT-116	0.73	0.33
A549	0.56	0.1
A2780	0.64	0.13
Hep-3B	0.59	0.2
HepG2	0.86	0.1
PC9	0.55	0.43
1299	0.18	0.49
231	0.63	0.9
LLC	0.27	0.9
CT-26	0.19	0.9
