# Supplementary material for: The regulatory relationship between NAMPT and PD-L1 in cancer and identification of a dual-targeting inhibitor
Source: EMBO Mol Med. 2024 Mar 6;16(4):885–903. doi: 10.1038/s44321-024-00051-z (PMC11018795; doi:10.1038/s44321-024-00051-z)
Supplement: Supplementary file 2 — Source Data Fig. 1 [file 44321_2024_51_MOESM2_ESM.zip › Fig-1/1D/Numerical.xlsx]

## Sheet: Sheet1
FK866（μM)	A2780
0	0.52	0.56	0.53
0.5	0.64	0.75	0.72
1	0.83	0.8	1.01
FK866（μM)	LLC
0	0.48	0.5	0.43
2	0.64	0.66	0.53
4	0.68	0.7	0.56
