# Supplementary material for: The regulatory relationship between NAMPT and PD-L1 in cancer and identification of a dual-targeting inhibitor
Source: EMBO Mol Med. 2024 Mar 6;16(4):885–903. doi: 10.1038/s44321-024-00051-z (PMC11018795; doi:10.1038/s44321-024-00051-z)
Supplement: Supplementary file 2 — Source Data Fig. 1 [file 44321_2024_51_MOESM2_ESM.zip › Fig-1/1G/A2780 LLC rel mRNA Expression.xlsx]

## Sheet: Sheet1
A2780	Ctrl	FK866	Sirtionl
	1.7593	5.7428	3.59253
	1.6644	6.43081	3.82378
	1	5.6962	2.81864
LLC	Ctrl	FK866	Sirtionl
	0.936865	5.03703	1.49991
	1.04095	4.77765	2.95531
	1.0254	4.73121	2.41642
