# Supplementary material for: The regulatory relationship between NAMPT and PD-L1 in cancer and identification of a dual-targeting inhibitor
Source: EMBO Mol Med. 2024 Mar 6;16(4):885–903. doi: 10.1038/s44321-024-00051-z (PMC11018795; doi:10.1038/s44321-024-00051-z)
Supplement: Supplementary file 2 — Source Data Fig. 1 [file 44321_2024_51_MOESM2_ESM.zip › Fig-1/1J/% of input.xlsx]

## Sheet: Sheet1
	P1					P2					P3
IgG	0.0041963	0.121863	0.0145114			0.0124878	0.161171	0.0906636			0.0362301	0.139984	0.0471478
Ctrl	0.791869	1.26868	0.448548			0.46544	1.04729	0.527289			0.457973	1.08925	0.647671
FK866	0.349492	1.03766	0.675175			0.850667	1.4406	0.766664			4.80099	3.84593	3.61334
Sirtinol	0.21071	0.866537	0.73884			0.0900373	0.799221				5.18137	3.63847	5.4768
FK866+NMN	0.409897	0.922316	0.981686			0.468677	0.782773				1.41748	1.03766	1.44727
