# Supplementary material for: The regulatory relationship between NAMPT and PD-L1 in cancer and identification of a dual-targeting inhibitor
Source: EMBO Mol Med. 2024 Mar 6;16(4):885–903. doi: 10.1038/s44321-024-00051-z (PMC11018795; doi:10.1038/s44321-024-00051-z)
Supplement: Supplementary file 3 — Source Data Fig. 2 [file 44321_2024_51_MOESM3_ESM.zip]

Archive with 51 entries (35 files):
- Fig-2/
- Fig-2/Fig-2-B/
- Fig-2/Fig-2-B/Western Blot-GAPDH.tif
- Fig-2/Fig-2-B/Western Blot-NAMPT.tif
- Fig-2/Fig-2-C/
- Fig-2/Fig-2-C/Western Blot-GAPDH.tif
- Fig-2/Fig-2-C/Western Blot-NAMPT.tif
- Fig-2/Fig-2-C/Western Blot-PD-L1.tif
- Fig-2/Fig-2-D/
- Fig-2/Fig-2-D/Fig-2-D-in vitro/
- Fig-2/Fig-2-D/Fig-2-D-in vitro/Fig2-D-IFN-γ.xlsx
- Fig-2/Fig-2-D/Fig-2-D-in vitro/Fig2-D-TNF-α.xlsx
- Fig-2/Fig-2-D/Fig-2-D-in vivo/
- Fig-2/Fig-2-D/Fig-2-D-in vivo/Fig2-D-IFN-γ.xlsx
- Fig-2/Fig-2-D/Fig-2-D-in vivo/Fig2-D-TNF-α.xlsx
- Fig-2/Fig-2-E/
- Fig-2/Fig-2-E/LLC Ctrl-2.fcs
- Fig-2/Fig-2-E/LLC T Ctrl 2.fcs
- Fig-2/Fig-2-E/LLC B202-2.fcs
- Fig-2/Fig-2-E/LLC CQ-85-2.fcs
- Fig-2/Fig-2-E/LLC IFN-γ + TNF-α-2.fcs
- Fig-2/Fig-2-E/LLC T B202-2.fcs
- Fig-2/Fig-2-E/LLC T CQ-85-2.fcs
- Fig-2/Fig-2-E/HIF-1α  Isolype.fcs
- Fig-2/Fig-2-F/
- Fig-2/Fig-2-F/Fig2-F.xlsx
- Fig-2/Fig-2-G/
- Fig-2/Fig-2-G/Fig-2-G.xlsx
- Fig-2/Fig-2-H/
- Fig-2/Fig-2-H/Fig2-H.xlsx
- Fig-2/Fig-2-I/
- Fig-2/Fig-2-I/A549  Isolype.fcs
- Fig-2/Fig-2-I/A549 T B202.fcs
- Fig-2/Fig-2-I/A549 T CQ-85.fcs
- Fig-2/Fig-2-I/A549 T CTRL.fcs
- Fig-2/Fig-2-I/A549 T IFN-γ +TNF-α.fcs
- Fig-2/Fig-2-I/Western Blot-GAPDH+HIF-1α/
- Fig-2/Fig-2-I/Western Blot-GAPDH+HIF-1α/Western Blot-GAPDH.tif
- Fig-2/Fig-2-I/Western Blot-GAPDH+HIF-1α/Western Blot-HIF-1α.tif
- Fig-2/Fig-2-I/Western Blot-NAMPT GAPDH/
- Fig-2/Fig-2-I/Western Blot-NAMPT GAPDH/Western Blot-GAPDH.tif
- Fig-2/Fig-2-I/Western Blot-NAMPT GAPDH/Western Blot-NAMPT.tif
- Fig-2/Fig-2-J/
- Fig-2/Fig-2-J/Fig2-J-A549 KO HIF-1α.xlsx
- Fig-2/Fig-2-J/Fig2-J-A549.xlsx
- Fig-2/Fig-2-K/
- Fig-2/Fig-2-K/Fig-2-K-NAD+.xlsx
- Fig-2/Fig-2-K/Fig-2-K-PA.xlsx
- Fig-2/Fig-2-A/
- Fig-2/Fig-2-A/Western Blot-GAPDH.TIF
- Fig-2/Fig-2-A/Western Blot-NAMPT.TIF
