# Supplementary material for: The regulatory relationship between NAMPT and PD-L1 in cancer and identification of a dual-targeting inhibitor
Source: EMBO Mol Med. 2024 Mar 6;16(4):885–903. doi: 10.1038/s44321-024-00051-z (PMC11018795; doi:10.1038/s44321-024-00051-z)
Supplement: Supplementary file 3 — Source Data Fig. 2 [file 44321_2024_51_MOESM3_ESM.zip › Fig-2/Fig-2-D/Fig-2-D-in vivo/Fig2-D-TNF-α.xlsx]

## Sheet: Sheet1
in vivo
TNF-α	Ctrl	CQ-85
	41.5914	49.9785
	44.3871	53.7419
	39.3333	61.1613
	37.5054	63.957
