# Supplementary material for: The regulatory relationship between NAMPT and PD-L1 in cancer and identification of a dual-targeting inhibitor
Source: EMBO Mol Med. 2024 Mar 6;16(4):885–903. doi: 10.1038/s44321-024-00051-z (PMC11018795; doi:10.1038/s44321-024-00051-z)
Supplement: Supplementary file 3 — Source Data Fig. 2 [file 44321_2024_51_MOESM3_ESM.zip › Fig-2/Fig-2-F/Fig2-F.xlsx]

## Sheet: Sheet1
		Aldoa			Eno1			Pfk1			HK2			Glut1
"-T Cells	Ctrl	1.04427	0.934651	1.14274	0.905948	0.964264	1.19541	1.14274	1.02278	1.0087	1.02456	1.01045	1.17691	1.20999	0.694959	0.91067
	CQ-85	0.140876	0.111298	0.0754937	1.41177	1.0924	0.816486	0.0729221	0.0247316	0.0158706	1.92519	1.64148	1.03168	0.460094	0.316439	0.363493
	B202	0.0604757	0.109008	0.0680387	0.777816	1.3449	0.735858	0.0259612	0.00122968	0.000405644	1.26138	1.17691	0.96929	0.339151	0.200267	0.248273
"+T Cells	Ctrl	0.95429	0.785945	0.921784	0.885768	0.82645	0.976032	0.905948	0.565461	0.767107	0.780516	0.802459	0.987943	0.926588	0.845279	0.805245
	CQ-85	3.12206	3.14378	2.93325	1.63014	2.18102	1.51047	5.68634	6.17954	4.52369	1.97589	1.22476	1.39716	3.47617	1.04066	4.16264
	B202	5.74577	4.1771	2.55354	3.49429	3.95863	2.85799	5.68634	6.90432	5.68634	2.64359	2.83333	1.74412	3.40463	1.20372	3.22098
