# Supplementary material for: The regulatory relationship between NAMPT and PD-L1 in cancer and identification of a dual-targeting inhibitor
Source: EMBO Mol Med. 2024 Mar 6;16(4):885–903. doi: 10.1038/s44321-024-00051-z (PMC11018795; doi:10.1038/s44321-024-00051-z)
Supplement: Supplementary file 3 — Source Data Fig. 2 [file 44321_2024_51_MOESM3_ESM.zip › Fig-2/Fig-2-G/Fig-2-G.xlsx]

## Sheet: Sheet1
	"-T cells				"+T cells
	Ctrl	CQ-85	B202	IFN-γ+TNF-α	Ctrl	CQ-85	B202
	0.317672	0.334035	0.332165	0.493922	0.356942	0.489715	0.538336
	0.34432	0.37798	0.334502	0.514493	0.36302	0.47569	0.534596
	0.35367	0.358813	0.351332	0.469144	0.371903	0.458392	0.530856
