# Supplementary material for: The regulatory relationship between NAMPT and PD-L1 in cancer and identification of a dual-targeting inhibitor
Source: EMBO Mol Med. 2024 Mar 6;16(4):885–903. doi: 10.1038/s44321-024-00051-z (PMC11018795; doi:10.1038/s44321-024-00051-z)
Supplement: Supplementary file 3 — Source Data Fig. 2 [file 44321_2024_51_MOESM3_ESM.zip › Fig-2/Fig-2-H/Fig2-H.xlsx]

## Sheet: Sheet1
	Ctrl	CQ-85	BM202	TNF-γ+TNF-α	Ctrl	CQ-85	BM202
	11.8752	10.4157	11.761	6.55233	9.67809	6.63114	6.04728
	11.1515	11.1416	12.9475	6.52569	10.686	6.48906	6.21933
	11.6377	12.0617	11.7876	6.49128	9.95559	6.61449	6.46353
