# Supplementary material for: The regulatory relationship between NAMPT and PD-L1 in cancer and identification of a dual-targeting inhibitor
Source: EMBO Mol Med. 2024 Mar 6;16(4):885–903. doi: 10.1038/s44321-024-00051-z (PMC11018795; doi:10.1038/s44321-024-00051-z)
Supplement: Supplementary file 3 — Source Data Fig. 2 [file 44321_2024_51_MOESM3_ESM.zip › Fig-2/Fig-2-J/Fig2-J-A549 KO HIF-1α.xlsx]

## Sheet: Sheet1
	Ctrl	CQ-85			B202
Aldoa	1.17555	0.897095	0.890899	1.1434	0.484085	0.412748	0.708742
Eno1	0.808508	0.736284	0.951538	0.828362	0.915945	1.08172	0.808508
Pfk1	0.946058	0.942785	1.09051	0.739694	0.76313	0.939523	1
HK2	0.937354	0.0805856	0.212667	8.85607	0.0249757	0.0146462	0.0210019
Glut1	1.02101	2.88714e-05	1.85271e-05	4.31584e-05	9.51129e-05	2.08441e-05	0.000322145
