# Supplementary material for: The regulatory relationship between NAMPT and PD-L1 in cancer and identification of a dual-targeting inhibitor
Source: EMBO Mol Med. 2024 Mar 6;16(4):885–903. doi: 10.1038/s44321-024-00051-z (PMC11018795; doi:10.1038/s44321-024-00051-z)
Supplement: Supplementary file 3 — Source Data Fig. 2 [file 44321_2024_51_MOESM3_ESM.zip › Fig-2/Fig-2-J/Fig2-J-A549.xlsx]

## Sheet: Sheet1
	Ctrl	CQ-85			B202
Aldoa	1.26868	0.884745	0.897095	0.988514	1.28639	1.52979	1.62826
Eno1	0.848704	1.11214	1.39797	1.35035	1.18372	1.45734	1.19196
Pfk1	0.672062	1.66632	1.54399	1.00463	1.68958	1.21139	0.605696
HK2	0.946058	5.01066	5.44526	5.87667	4.69134	5.81589	5.35171
Glut1	0.97041	2.25272	2.99315	2.14602	1.19472	1.4406	1.28937
