# Supplementary material for: The regulatory relationship between NAMPT and PD-L1 in cancer and identification of a dual-targeting inhibitor
Source: EMBO Mol Med. 2024 Mar 6;16(4):885–903. doi: 10.1038/s44321-024-00051-z (PMC11018795; doi:10.1038/s44321-024-00051-z)
Supplement: Supplementary file 3 — Source Data Fig. 2 [file 44321_2024_51_MOESM3_ESM.zip › Fig-2/Fig-2-K/Fig-2-K-NAD+.xlsx]

## Sheet: Sheet1
	A549						A549 KO HIF-1α
	"-PBMC			"+PBMC			"-PBMC			"+PBMC
	Ctrl	CQ-85	BM202	Ctrl	CQ-85	BM202	Ctrl	CQ-85	BM202	Ctrl	CQ-85	BM202
	12.9884	11.8739	11.875	13.6375	9.19746	8.98212	12.3576	11.853	12.9598	11.4175	10.9402	10.2853
	9.67587	12.9843	11.7227	12.9937	8.68464	8.90109	11.7503	11.7415	12.8438	9.77466	9.99444	11.0822
	11.8921	12.9544	11.9827	13.2823	8.9355	8.95548	11.8746	11.8655	11.842	9.84126	10.0633	11.211
