# Supplementary material for: The regulatory relationship between NAMPT and PD-L1 in cancer and identification of a dual-targeting inhibitor
Source: EMBO Mol Med. 2024 Mar 6;16(4):885–903. doi: 10.1038/s44321-024-00051-z (PMC11018795; doi:10.1038/s44321-024-00051-z)
Supplement: Supplementary file 3 — Source Data Fig. 2 [file 44321_2024_51_MOESM3_ESM.zip › Fig-2/Fig-2-K/Fig-2-K-PA.xlsx]

## Sheet: Sheet1
	A549						A549 KO HIF-1α
	"-PBMC			"+PBMC			"-PBMC			"+PBMC
	Ctrl	CQ-85	BM202	Ctrl	CQ-85	BM202	Ctrl	CQ-85	BM202	Ctrl	CQ-85	BM202
	0.147221	0.115924	0.148473	0.157737	0.227091	0.245118	0.110916	0.0868803	0.0958938	0.0996495	0.102904	0.111668
	0.154732	0.110916	0.135704	0.159489	0.224086	0.236104	0.0806209	0.0873811	0.0978968	0.106159	0.0976465	0.110165
	0.132949	0.129695	0.129444	0.171007	0.231597	0.232849	0.090636	0.096645	0.104407	0.0958938	0.10641	0.123936
