# Supplementary material for: The regulatory relationship between NAMPT and PD-L1 in cancer and identification of a dual-targeting inhibitor
Source: EMBO Mol Med. 2024 Mar 6;16(4):885–903. doi: 10.1038/s44321-024-00051-z (PMC11018795; doi:10.1038/s44321-024-00051-z)
Supplement: Supplementary file 4 — Source Data Fig. 3 [file 44321_2024_51_MOESM4_ESM.zip]

Archive with 13 entries (9 files):
- Fig-3/
- Fig-3/3A/
- Fig-3/3A/Compound screening for IC50.xlsx
- Fig-3/3B/
- Fig-3/3B/Relative content of NAD+.xlsx
- Fig-3/3B/NAD+ in 20 mg tissue.xlsx
- Fig-3/3C/
- Fig-3/3C/Relative band intensity (NAMPT).xlsx
- Fig-3/3C/Relative band intensity (PD-L1).xlsx
- Fig-3/3C/Western Blot-GAPDH 38-50°C.tif
- Fig-3/3C/Western Blot-GAPDH 54-66°C.tif
- Fig-3/3C/Western Blot-NAMPT PD-L1 38-50°C.tif
- Fig-3/3C/Western Blot-NAMPT PD-L1 54-66°C.tif
