# Supplementary material for: The regulatory relationship between NAMPT and PD-L1 in cancer and identification of a dual-targeting inhibitor
Source: EMBO Mol Med. 2024 Mar 6;16(4):885–903. doi: 10.1038/s44321-024-00051-z (PMC11018795; doi:10.1038/s44321-024-00051-z)
Supplement: Supplementary file 4 — Source Data Fig. 3 [file 44321_2024_51_MOESM4_ESM.zip › Fig-3/3A/Compound screening for IC50.xlsx]

## Sheet: Sheet1
		Compounds	PD-L1（Z Score of IC50)		Compounds	NAMPT ( Predictive Value of IC50)
		CQ-85	-0.604478		A1	0.15
		LZFPN-90	-0.635002		A2	0.56
		A1	-0.121384		A3	0.13
		A2	-0.364133		A4	0.1
		A3	3.51985		A5	0.12
		A4	-0.43143		A6	0.13
		A5	-0.270398		A7	0.15
		A6	-0.61938		A8	0.11
		A7	-0.544392		A9	2
		A8	-0.513147		A10	2
		A9	-0.609285		A11	2
		A10	-0.602075		A12	2
		A11	-0.604478		A13	2
		A12	-0.615053		A14	2
		A13	-0.301643		A15	2
		A14	-0.323274		A16	2
		A15	-0.629955		A17	2
		A16	1.76533		A18	2
		A17	-0.616736		A19	2
		A18	-0.625148		A20	2
		A19	-0.575637		A21	2
		A20	-0.620101		A22	2
		A21	-0.620581		A23	2
		A22	-0.604478		A24	2
		A23	-0.599671		A25	2
		A24	-0.624667		A26	2
		A25	1.76533		A27	2
		A26	-0.575637		A28	2
		A27	-0.585251		A29	2
		A28	1.76533		A30	2
		A29	0.0732953		A31	2
		A30	-0.609285		A32	2
		A31	1.76533		A33	2
		A32	1.76533		A34	2
		A33	0.0901194		A35	2
		A34	-0.51555		A36	0.08
		A35	-0.417009		A37	0.02
		A36	-0.539585		A38	0.014
		A37	1.76533		A39	0.18
		A38	1.76533		A40	0.028
		A39	0.270378		FK866	0.0195
		A40	0.116557		LZFPN-90	0.0196
		A41	1.76533
