# Supplementary material for: The regulatory relationship between NAMPT and PD-L1 in cancer and identification of a dual-targeting inhibitor
Source: EMBO Mol Med. 2024 Mar 6;16(4):885–903. doi: 10.1038/s44321-024-00051-z (PMC11018795; doi:10.1038/s44321-024-00051-z)
Supplement: Supplementary file 4 — Source Data Fig. 3 [file 44321_2024_51_MOESM4_ESM.zip › Fig-3/3B/Relative content of NAD+.xlsx]

## Sheet: Sheet1
LZFPN-90（nM）	0	1.25	2.5	5	10	20
Relative NAD+	100	35.1891	12.5247	8.87748	2.62581	1.82898
	100	32.3761	11.2894	6.86668	2.63651	0.593615
NMN（μM）	0	1	5	10	20	40
Relative NAD+	8.87748	79.1005	81.63	85.5982	92.0905	91.3204
	6.86668	77.5282	81.9669	82.7424	93.6414	94.481
