# Supplementary material for: The regulatory relationship between NAMPT and PD-L1 in cancer and identification of a dual-targeting inhibitor
Source: EMBO Mol Med. 2024 Mar 6;16(4):885–903. doi: 10.1038/s44321-024-00051-z (PMC11018795; doi:10.1038/s44321-024-00051-z)
Supplement: Supplementary file 4 — Source Data Fig. 3 [file 44321_2024_51_MOESM4_ESM.zip › Fig-3/3B/NAD+ in 20 mg tissue.xlsx]

## Sheet: Sheet1
		Ctrl			LZFPN-90（20mg/kg)			FK866(20mg/kg)
		437.59	423.629	619.494	221.603	139.494	234.768	98.7342	119.831	110.802
