# Supplementary material for: The regulatory relationship between NAMPT and PD-L1 in cancer and identification of a dual-targeting inhibitor
Source: EMBO Mol Med. 2024 Mar 6;16(4):885–903. doi: 10.1038/s44321-024-00051-z (PMC11018795; doi:10.1038/s44321-024-00051-z)
Supplement: Supplementary file 4 — Source Data Fig. 3 [file 44321_2024_51_MOESM4_ESM.zip › Fig-3/3C/Relative band intensity (NAMPT).xlsx]

## Sheet: Sheet1
Temp(℃)	Control		LZFPN-90
38	1.15	1.13	1.21	1.06
42	0.56	0.61	1.16	1.1
46	0.43	0.46	1.06	1.08
50	0.41	0.38	1.08	1.02
54	0.38	0.42	1.25	1.19
58	0.32	0.3	1.21	1.16
62	0.24	0.22	1.18	1.13
66	0.45	0.41	0.52	0.48
