# Supplementary material for: The regulatory relationship between NAMPT and PD-L1 in cancer and identification of a dual-targeting inhibitor
Source: EMBO Mol Med. 2024 Mar 6;16(4):885–903. doi: 10.1038/s44321-024-00051-z (PMC11018795; doi:10.1038/s44321-024-00051-z)
Supplement: Supplementary file 4 — Source Data Fig. 3 [file 44321_2024_51_MOESM4_ESM.zip › Fig-3/3C/Relative band intensity (PD-L1).xlsx]

## Sheet: Sheet1
Temp(℃)	Control		LZFPN-90
38	1	1.06	0.8	0.83
42	0.52	0.56	0.79	0.8
46	0.39	0.42	0.86	0.82
50	0.35	0.39	0.7	0.76
54	0.24	0.19	0.56	0.61
58	0.2	0.22	1	1.07
62	0.2	0.23	0.96	0.92
66	0.18	0.19	0.36	0.31
