# Supplementary material for: The regulatory relationship between NAMPT and PD-L1 in cancer and identification of a dual-targeting inhibitor
Source: EMBO Mol Med. 2024 Mar 6;16(4):885–903. doi: 10.1038/s44321-024-00051-z (PMC11018795; doi:10.1038/s44321-024-00051-z)
Supplement: Supplementary file 5 — Source Data Fig. 4 [file 44321_2024_51_MOESM5_ESM.zip]

Archive with 40 entries (29 files):
- Fig-4/
- Fig-4/Fig4/
- Fig-4/Fig4/Fig4-C.xlsx
- Fig-4/Fig4/Fig4-D.xlsx
- Fig-4/Fig4/4A/
- Fig-4/Fig4/4A/A2780/
- Fig-4/Fig4/4A/A2780/A2780 LZ90 0.5nM.tif
- Fig-4/Fig4/4A/A2780/A2780 LZ90 1nM-1.tif
- Fig-4/Fig4/4A/A2780/A2780 LZ90 2nM.tif
- Fig-4/Fig4/4A/A2780/A2780 CON.tif
- Fig-4/Fig4/4A/HCT-116/
- Fig-4/Fig4/4A/HCT-116/HCT-116 Ctrl.tif
- Fig-4/Fig4/4A/HCT-116/HCT-116 LZ90 0.5 nM.tif
- Fig-4/Fig4/4A/HCT-116/HCT-116 LZ90 1 nM.tif
- Fig-4/Fig4/4A/HCT-116/HCT-116 LZ90 2 nM.tif
- Fig-4/Fig4/4A/LLC/
- Fig-4/Fig4/4A/LLC/LLC Ctrl.tif
- Fig-4/Fig4/4A/LLC/LLC 40 nM.tif
- Fig-4/Fig4/4A/LLC/LLC 80 nM.tif
- Fig-4/Fig4/4A/LLC/LLC 20 nM.tif
- Fig-4/Fig4/4A/Fig4-A.xlsx
- Fig-4/Fig4/4B/
- Fig-4/Fig4/4B/Relative NAMPT expression and Relative inhibition.xlsx
- Fig-4/Fig4/4E/
- Fig-4/Fig4/4E/Fig4-E.xlsx
- Fig-4/Fig4/4E/A2780/
- Fig-4/Fig4/4E/A2780/A2780-Ctrl.fcs
- Fig-4/Fig4/4E/A2780/A2780-LZ90-15 nM-2.fcs
- Fig-4/Fig4/4E/A2780/A2780-LZ90-240 nM.fcs
- Fig-4/Fig4/4E/A2780/A2780-LZ90-60 nM.fcs
- Fig-4/Fig4/4E/LLC/
- Fig-4/Fig4/4E/LLC/LLC Ctrl.fcs
- Fig-4/Fig4/4E/LLC/LLC LZ90-15 nM-3.fcs
- Fig-4/Fig4/4E/LLC/LLC LZ90-240 nM-3.fcs
- Fig-4/Fig4/4E/LLC/LLC LZ90-60 nM-3.fcs
- Fig-4/Fig4/4E/HCT-116/
- Fig-4/Fig4/4E/HCT-116/HCT-116 LZ90 240 nM-3.fcs
- Fig-4/Fig4/4E/HCT-116/HCT-116-Ctrl.fcs
- Fig-4/Fig4/4E/HCT-116/HCT-116-LZ90-60 nM-2.fcs
- Fig-4/Fig4/4E/HCT-116/HCT-116-LZ90-15 nM-2.fcs
