# Supplementary material for: The regulatory relationship between NAMPT and PD-L1 in cancer and identification of a dual-targeting inhibitor
Source: EMBO Mol Med. 2024 Mar 6;16(4):885–903. doi: 10.1038/s44321-024-00051-z (PMC11018795; doi:10.1038/s44321-024-00051-z)
Supplement: Supplementary file 5 — Source Data Fig. 4 [file 44321_2024_51_MOESM5_ESM.zip › Fig-4/Fig4/Fig4-C.xlsx]

## Sheet: Sheet1
		LLC VECTOR			LLC OE NAMPT/PD-L1
	0	100	100	100	100	100	100
	0.25	89.7901	87.9705	96.555	77.2963	85.357	93.8244
	1	87.3413	95.1235	101.277	81.6379	75.0704	92.5933
	4	85.618	92.9893	92.8571	70.2024	73.3725	88.779
	16	83.9984	83.5338	75.7769	63.5687	62.4896	67.6771
	64	79.4506	87.9576	68.4293	57.8886	54.3565	56.8184
	256	70.355	68.0766	71.9586	39.2756	40.3926	41.8466
