# Supplementary material for: The regulatory relationship between NAMPT and PD-L1 in cancer and identification of a dual-targeting inhibitor
Source: EMBO Mol Med. 2024 Mar 6;16(4):885–903. doi: 10.1038/s44321-024-00051-z (PMC11018795; doi:10.1038/s44321-024-00051-z)
Supplement: Supplementary file 5 — Source Data Fig. 4 [file 44321_2024_51_MOESM5_ESM.zip › Fig-4/Fig4/Fig4-D.xlsx]

## Sheet: Sheet1
		G0/G1			S			G2/M
A2780	60	32.3	44.46		39.91	27.43		27.02	27.05
	40	46.76	45.07	45.07	23.4	20.94	19.12	29.25	33.56	35.5
	20	36.54	37.05	37.41	24.02	27.3	26.67	38.97	35.02	35.48
	0	35.02	36.12	37.3	24.09	25.16	29.35	40.62	38.48	32.72
		G0/G1			S			G2/M
HCT-116	60	42.69	40.27	41.43	43.44	39.68	39.66	13.12	19.4	18.16
	40	26.06	19.94	21.52	42.06	38.61	38.5	30.95	41.08	39.6
	20	30.68	20.48	22.54	43.42	36.35	37.23	24.71	42.91	39.61
	0	27	22.92	22.72	38.14	33.91	33.69	34.3	42.78	40.47
		G0/G1			S			G2/M
LLC	60	31.65	30.97	32.77	58.36	57.86	55.9	9.97	11.14	11.3
	40	31.17	30.64	32.74	59.19	58.63	56.62	9.6	10.7	10.63
	20	32.7	33.42	33.1	58.16	55.72	58.65	9.12	10.84	8.23
	0	29.75	30.35	29.52	56.03	53.99	57.33	14.2	15.64	13.12
