# Supplementary material for: The regulatory relationship between NAMPT and PD-L1 in cancer and identification of a dual-targeting inhibitor
Source: EMBO Mol Med. 2024 Mar 6;16(4):885–903. doi: 10.1038/s44321-024-00051-z (PMC11018795; doi:10.1038/s44321-024-00051-z)
Supplement: Supplementary file 5 — Source Data Fig. 4 [file 44321_2024_51_MOESM5_ESM.zip › Fig-4/Fig4/4A/Fig4-A.xlsx]

## Sheet: Sheet1
Ctrl	1	1	1
LZ90-L	0.64	0.6	0.68
LZ90-M	0.11	0.26	0.53
LZ90-H	0.01	0.17	0.24
	A2780	HCT-116	LLC
