# Supplementary material for: The regulatory relationship between NAMPT and PD-L1 in cancer and identification of a dual-targeting inhibitor
Source: EMBO Mol Med. 2024 Mar 6;16(4):885–903. doi: 10.1038/s44321-024-00051-z (PMC11018795; doi:10.1038/s44321-024-00051-z)
Supplement: Supplementary file 5 — Source Data Fig. 4 [file 44321_2024_51_MOESM5_ESM.zip › Fig-4/Fig4/4B/Relative NAMPT expression and Relative inhibition.xlsx]

## Sheet: Sheet1
LZFPN-90			FK866
细胞系	NAMPT	敏感性	NAMPT	敏感性
HCT-116	0.73	0.61	0.73	0.76
A549	0.56	0.24	0.56	0.36
A2780	0.64	0.85	0.64	0.68
Hep-3B	0.59	0.42	0.59	0.15
HepG2	0.86	0.58	0.86	0.4
PC9	0.55	0.29	0.55	0.14
1299	0.18	0.02	0.18	0.01
MKN74	0.55	0.79	0.55	0.56
LLC	0.27	0.15	0.27	0.6
CT-26	0.19	0.17	0.19	0.39
231	0.56	0.09	0.56	0.15

## Sheet: Sheet2
				LZFPN-90
				Cells	NAMPT	Relative inhibition
				HCT-116	0.73	0.61
				A549	0.56	0.24
				A2780	0.64	0.85
				Hep-3B	0.59	0.42
				HepG2	0.86	0.58
				PC9	0.55	0.29
				1299	0.18	0.02
				MKN74	0.55	0.79
				LLC	0.27	0.15
				CT-26	0.19	0.17
				231	0.56	0.09
