# Supplementary material for: The regulatory relationship between NAMPT and PD-L1 in cancer and identification of a dual-targeting inhibitor
Source: EMBO Mol Med. 2024 Mar 6;16(4):885–903. doi: 10.1038/s44321-024-00051-z (PMC11018795; doi:10.1038/s44321-024-00051-z)
Supplement: Supplementary file 5 — Source Data Fig. 4 [file 44321_2024_51_MOESM5_ESM.zip › Fig-4/Fig4/4E/Fig4-E.xlsx]

## Sheet: Sheet1
	A2780						HCT116						LLC
	2.23	5.88	12.2	48.53			8.59	9.8	14.57	13.96			7.92	5.3	15.11	25.37
	2.13	5.86	12.06	48.13			6.55	11.59	17.94	15.34			6.98	5.6	14.38	24.61
	2.15	5.93	12.87	46.72				10.81	17.19	15.58			7.72	7.76	15.17	22.88
	0	15	60	240	(nM)		0	15	60	240	(nM)		0	15	60	240	(nM)
