# Supplementary material for: The regulatory relationship between NAMPT and PD-L1 in cancer and identification of a dual-targeting inhibitor
Source: EMBO Mol Med. 2024 Mar 6;16(4):885–903. doi: 10.1038/s44321-024-00051-z (PMC11018795; doi:10.1038/s44321-024-00051-z)
Supplement: Supplementary file 6 — Source Data Fig. 5 [file 44321_2024_51_MOESM6_ESM.zip]

Archive with 71 entries (59 files):
- Fig-5/
- Fig-5/5E.xlsx
- Fig-5/5C/
- Fig-5/5C/Fig5-C.xlsx
- Fig-5/5C/LLC -OE-B202-100 nM-1.fcs
- Fig-5/5C/LLC-OE-B202-50 nM-3.fcs
- Fig-5/5C/LLC-OE-Ctrl-1.fcs
- Fig-5/5C/LLC-OE-LZ90-100 nM-3.fcs
- Fig-5/5C/LLC-OE-LZ90-50 nM-1.fcs
- Fig-5/5D/
- Fig-5/5D/IFN-γ/
- Fig-5/5D/IFN-γ/Fig5-D-IFN-γ.xlsx
- Fig-5/5D/IFN-γ/IFN-γ- B202-50nM-1.fcs
- Fig-5/5D/IFN-γ/IFN-γ- LZ90-100nM-1.fcs
- Fig-5/5D/IFN-γ/IFN-γ-B202-100nM-3.fcs
- Fig-5/5D/IFN-γ/IFN-γ-Ctrl-1.fcs
- Fig-5/5D/IFN-γ/IFN-γ-LZ90-50nM-3.fcs
- Fig-5/5D/GzmB/
- Fig-5/5D/GzmB/GzmB-LZ90-50nM-2.fcs
- Fig-5/5D/GzmB/GzmB-LZ90-100nM-1.fcs
- Fig-5/5D/GzmB/Fig5-D-GzmB.xlsx
- Fig-5/5D/GzmB/GzmB-B202-50nM-1.fcs
- Fig-5/5D/GzmB/GzmB-B202-100nM-1.fcs
- Fig-5/5D/GzmB/GzmB-Ctrl-1.fcs
- Fig-5/5F/
- Fig-5/5F/Fig5-F.xlsx
- Fig-5/5F/LLC OE LZ90 20nM-2.fcs
- Fig-5/5F/LLC OE LZ90-0nM-1.fcs
- Fig-5/5F/LLC OE LZ90-50nM-2.fcs
- Fig-5/5F/LLC OE LZ90-100nM-1.fcs
- Fig-5/5F/LLC Vector LZ90  0nM-2.fcs
- Fig-5/5F/LLC Vector LZ90 20nM-3.fcs
- Fig-5/5F/LLC Vector LZ90 50nM-4(1).fcs
- Fig-5/5F/LLC Vector LZ90 100nM-2.fcs
- Fig-5/5A/
- Fig-5/5A/A2780/
- Fig-5/5A/A2780/1.tif
- Fig-5/5A/A2780/2.tif
- Fig-5/5A/A2780/3.tif
- Fig-5/5A/A2780/4.tif
- Fig-5/5A/A2780/5.tif
- Fig-5/5A/A2780/6.tif
- Fig-5/5A/CT-26/
- Fig-5/5A/CT-26/1.tif
- Fig-5/5A/CT-26/2.tif
- Fig-5/5A/CT-26/3.tif
- Fig-5/5A/CT-26/4.tif
- Fig-5/5A/CT-26/5.tif
- Fig-5/5A/CT-26/6.tif
- Fig-5/5A/HCT-116/
- Fig-5/5A/HCT-116/1.tif
- Fig-5/5A/HCT-116/2.tif
- Fig-5/5A/HCT-116/3.tif
- Fig-5/5A/HCT-116/4.tif
- Fig-5/5A/HCT-116/5.tif
- Fig-5/5A/HCT-116/6.tif
- Fig-5/5A/LLC/
- Fig-5/5A/LLC/1.tif
- Fig-5/5A/LLC/2.tif
- Fig-5/5A/LLC/5.tif
- Fig-5/5A/LLC/6.tif
- Fig-5/5A/LLC/4.tif
- Fig-5/5A/LLC/3.tif
- Fig-5/5A/Fig5-A.xlsx
- Fig-5/5B/
- Fig-5/5B/LLC-B202 100 nM.fcs
- Fig-5/5B/LLC-B202 50 nM-3.fcs
- Fig-5/5B/LLC-Ctrl.fcs
- Fig-5/5B/LLC-LZ90 100 nM3.fcs
- Fig-5/5B/LLC-LZ90-50 nM.fcs
- Fig-5/5B/Fig5-B.xlsx
