# Supplementary material for: The regulatory relationship between NAMPT and PD-L1 in cancer and identification of a dual-targeting inhibitor
Source: EMBO Mol Med. 2024 Mar 6;16(4):885–903. doi: 10.1038/s44321-024-00051-z (PMC11018795; doi:10.1038/s44321-024-00051-z)
Supplement: Supplementary file 6 — Source Data Fig. 5 [file 44321_2024_51_MOESM6_ESM.zip › Fig-5/5E.xlsx]

## Sheet: Sheet1
B202(nM)	LLC VECTOR			LLC OE NAMPT/PD-L1
0	100	100	100	100	100	100
0.25	80.9911	79.5307	85.5036	79.4241	83.479	77.5949
1	71.8201	80.4946	72.4918	77.5068	73.2755	74.6198
4	84.6858	89.0084	89.5195	69.3969	72.2839	67.2372
16	86.336	82.0279	86.9785	63.3365	60.692	60.4275
64	82.3638	82.5537	76.1719	53.2653	58.929	64.2621
256	75.1643	79.9981	86.1899	53.0449	52.516	45.3537
LZ90(nM)	LLC VECTOR			LLC OE PD-L1
0	100	100	100	100	100	100
0.25	93.1702	96.5851	92.1203	67.3735	72.3581	81.4336
1	93.843	100.173	104.444	65.9388	70.3577	78.1789
4	85.4944	85.158	95.6269	61.356	63.1596	62.2086
16	68.9908	80.0204	77.9409	51.3459	51.9034	49.5832
64	42.6096	46.3609	47.105	33.1211	30.3747	33.1211
256	33.9857	34.1998	31.7023	26.4641	26.3165	26.3903
