# Supplementary material for: The regulatory relationship between NAMPT and PD-L1 in cancer and identification of a dual-targeting inhibitor
Source: EMBO Mol Med. 2024 Mar 6;16(4):885–903. doi: 10.1038/s44321-024-00051-z (PMC11018795; doi:10.1038/s44321-024-00051-z)
Supplement: Supplementary file 6 — Source Data Fig. 5 [file 44321_2024_51_MOESM6_ESM.zip › Fig-5/5C/Fig5-C.xlsx]

## Sheet: Sheet1
	Ctrl	B202-L	B202-H	LZ90-L	LZ90-H
	13.64	21.35	34.01	26.27	31.03
	13.89	28.13	33.33	27.97	38.14
	17.39	23.77	31.03	26.83	35.21
