# Supplementary material for: The regulatory relationship between NAMPT and PD-L1 in cancer and identification of a dual-targeting inhibitor
Source: EMBO Mol Med. 2024 Mar 6;16(4):885–903. doi: 10.1038/s44321-024-00051-z (PMC11018795; doi:10.1038/s44321-024-00051-z)
Supplement: Supplementary file 6 — Source Data Fig. 5 [file 44321_2024_51_MOESM6_ESM.zip › Fig-5/5D/IFN-γ/Fig5-D-IFN-γ.xlsx]

## Sheet: Sheet1
Ctrl	B202-L	B202-H	LZ90-L	LZ90-H
6.15	9.81	10.83	17.49	20.83
7.88	11.11	12.94	19.73	21.01
7.83	10.49	11.44	18.41	21.82
