# Supplementary material for: The regulatory relationship between NAMPT and PD-L1 in cancer and identification of a dual-targeting inhibitor
Source: EMBO Mol Med. 2024 Mar 6;16(4):885–903. doi: 10.1038/s44321-024-00051-z (PMC11018795; doi:10.1038/s44321-024-00051-z)
Supplement: Supplementary file 6 — Source Data Fig. 5 [file 44321_2024_51_MOESM6_ESM.zip › Fig-5/5D/GzmB/Fig5-D-GzmB.xlsx]

## Sheet: Sheet1
Ctrl	14.77	15.9	14.9
B202-L	19.71	18.95	19.27
B202-H	22.89	22.62	21.85
LZ90-L	20.24	20.9	18.96
LZ90-H	24.59	23	24.95
