# Supplementary material for: The regulatory relationship between NAMPT and PD-L1 in cancer and identification of a dual-targeting inhibitor
Source: EMBO Mol Med. 2024 Mar 6;16(4):885–903. doi: 10.1038/s44321-024-00051-z (PMC11018795; doi:10.1038/s44321-024-00051-z)
Supplement: Supplementary file 6 — Source Data Fig. 5 [file 44321_2024_51_MOESM6_ESM.zip › Fig-5/5F/Fig5-F.xlsx]

## Sheet: Sheet1
	LLC Vector			LLC OE PD-L1
20	1.20333	2.20333	1.59333	4.70333	4.32333	5.68333
50	0.333333	0.373333	1.41333	6.50333	3.19333	4.39333
100	1.77333	0.833333	2.41333	11.6233	11.0033	9.97333
