# Supplementary material for: The regulatory relationship between NAMPT and PD-L1 in cancer and identification of a dual-targeting inhibitor
Source: EMBO Mol Med. 2024 Mar 6;16(4):885–903. doi: 10.1038/s44321-024-00051-z (PMC11018795; doi:10.1038/s44321-024-00051-z)
Supplement: Supplementary file 6 — Source Data Fig. 5 [file 44321_2024_51_MOESM6_ESM.zip › Fig-5/5A/Fig5-A.xlsx]

## Sheet: Sheet1
	A2780	HCT-116	LLC	CT-26
CON	1	1	1	1
BMS202-L	0.881068	0.889963	0.962082	0.913577
BMS202-H	0.899099	0.869956	0.950049	0.863148
LZFPN-90-L	0.242486	0.682904	0.142263	0.84239
LZFPN-90-H	0.118099	0.542333	0.098032	0.579331
