# Supplementary material for: The regulatory relationship between NAMPT and PD-L1 in cancer and identification of a dual-targeting inhibitor
Source: EMBO Mol Med. 2024 Mar 6;16(4):885–903. doi: 10.1038/s44321-024-00051-z (PMC11018795; doi:10.1038/s44321-024-00051-z)
Supplement: Supplementary file 6 — Source Data Fig. 5 [file 44321_2024_51_MOESM6_ESM.zip › Fig-5/5B/Fig5-B.xlsx]

## Sheet: Sheet1
Ctrl	34.34	34.66	35.61
B202-L	34.35	34.23	34.48
B202-H	36.9	36.37	36.88
LZ90-L	41.44	42.34	40.57
LZ90-H	43.12	43.49	42.53
