# Supplementary material for: The regulatory relationship between NAMPT and PD-L1 in cancer and identification of a dual-targeting inhibitor
Source: EMBO Mol Med. 2024 Mar 6;16(4):885–903. doi: 10.1038/s44321-024-00051-z (PMC11018795; doi:10.1038/s44321-024-00051-z)
Supplement: Supplementary file 7 — Source Data Fig. 6 BC [file 44321_2024_51_MOESM7_ESM.zip]

Archive with 17 entries (13 files):
- Fig-6-BC/
- Fig-6-BC/6 C/
- Fig-6-BC/6 C/Fig-C-CD8/
- Fig-6-BC/6 C/Fig-C-CD8/CD348-Ctrl-3.fcs
- Fig-6-BC/6 C/Fig-C-CD8/CD348-CQ-85-4.fcs
- Fig-6-BC/6 C/Fig-C-CD8/CD348-FK866-4.fcs
- Fig-6-BC/6 C/Fig-C-CD8/CD348-LZ90 H-1.fcs
- Fig-6-BC/6 C/Fig-C-CD8/CD348-LZ90-L-2.fcs
- Fig-6-BC/6 C/Fig-C-CD8/Fig6-C-CD8.xlsx
- Fig-6-BC/6 C/Fig-C-CD4/
- Fig-6-BC/6 C/Fig-C-CD4/CD348-Ctrl-3.fcs
- Fig-6-BC/6 C/Fig-C-CD4/CD348-CQ-85-4.fcs
- Fig-6-BC/6 C/Fig-C-CD4/CD348-FK866-4.fcs
- Fig-6-BC/6 C/Fig-C-CD4/CD348-LZ90 H-1.fcs
- Fig-6-BC/6 C/Fig-C-CD4/CD348-LZ-L-2.fcs
- Fig-6-BC/6 C/Fig-C-CD4/Fig6-C-CD4.xlsx
- Fig-6-BC/6 B.xlsx
