# Supplementary material for: The regulatory relationship between NAMPT and PD-L1 in cancer and identification of a dual-targeting inhibitor
Source: EMBO Mol Med. 2024 Mar 6;16(4):885–903. doi: 10.1038/s44321-024-00051-z (PMC11018795; doi:10.1038/s44321-024-00051-z)
Supplement: Supplementary file 7 — Source Data Fig. 6 BC [file 44321_2024_51_MOESM7_ESM.zip › Fig-6-BC/6 C/Fig-C-CD8/Fig6-C-CD8.xlsx]

## Sheet: Sheet1
Ctrl	19.4	15.77	18.97
FK866	16.09	14.82	12.58
CQ-85	28.56	28.43	27.52
LZ90-L	31.14	34.92	26.66
LZ90-H	45.47	33.88	34.79
