# Supplementary material for: The regulatory relationship between NAMPT and PD-L1 in cancer and identification of a dual-targeting inhibitor
Source: EMBO Mol Med. 2024 Mar 6;16(4):885–903. doi: 10.1038/s44321-024-00051-z (PMC11018795; doi:10.1038/s44321-024-00051-z)
Supplement: Supplementary file 7 — Source Data Fig. 6 BC [file 44321_2024_51_MOESM7_ESM.zip › Fig-6-BC/6 C/Fig-C-CD4/Fig6-C-CD4.xlsx]

## Sheet: Sheet1
Ctrl	3.02	4.28	3.38
FK866	12.68	8.88	10.23
CQ-85	9.61	8.38	8.51
LZ90-L	17.65	21.44	14.51
LZ90-H	18.3	32.07	23.14
