# Supplementary material for: The regulatory relationship between NAMPT and PD-L1 in cancer and identification of a dual-targeting inhibitor
Source: EMBO Mol Med. 2024 Mar 6;16(4):885–903. doi: 10.1038/s44321-024-00051-z (PMC11018795; doi:10.1038/s44321-024-00051-z)
Supplement: Supplementary file 7 — Source Data Fig. 6 BC [file 44321_2024_51_MOESM7_ESM.zip › Fig-6-BC/6 B.xlsx]

## Sheet: Sheet1
	CON						CQ-85						FK866						LZ90(low-dose)						LZ90(high-dose)
0	48.122	84.227	13.181	102.416	63.101	10.272	11.253	63.655	123.89	87.87	9.822	15.577	40.3956	28.2338	150.935	59.7803	6.4288	93.5533	57.0392	5.79784	9.625	48.7843	94.6025	143.84	55.1025	97.2711	53.6909	173.131	1.64226	36.0685
1	93.561	138.49	66.644	164.338	111.59	27.079	19.728	106.24	206.72	153.95	16.2233	27.928	84.1794	39.6042	171.207	151.707	18.5076	118.272	82.0689	15.0837	33.2555	70.9653	121.535	177.373	75.2237	150.227	60.9854	218.073	25.4007	98.0606
3	162.8	282.45	72.385	274.08	198.81	69.39	41.081	253.63	282.08	166.54	32.948	54.15	129.51	59.536	76.3436	130.636	33.6136	171.462	87.0674	33.5586	36.1815	148.251	190.452	223.814	83.8518	153.249	89.6494	234.835	40.5753	130.995
5	237.78	335.43	293.13	332.96	291.09	126.72	75.751	190.9	207.4	222.96	71.6015	73.118	223.505	93.4092	143.307	176.177	84.5159	220.659	155.442	38.3778	29.6447	202.258	285.549	288.154	74.6492	111.654	106.541	188.658	20.5272	108.518
7	318.76	603.22	434.53	389.358	313.81	240.62	106.13	207.27	228.6	308.07	121.944	100.07	268.98	127.217	163.826	213.438	120.023	282.895	185.142	81.8814	61.1712	166.791	264.394	211.249	129.635	100.822	138.876	144.593	43.4974	114.602
9	372.77	668.13	573.36	522.127	447.26	338.61	151.9	260.07	242.98	312	194.316	163.24	295.799	203.035	194.151	229.064	153.264	194.455	205.268	146.707	74.9177	133.945	187.823	159.445	167.672	96.6679	110.494	90.2137	69.4649	82.9686
11	479.24	824.32	629.63	659.99	529.03	515.92	281.3	316.86	248.47	328.49	246.214	194.53	337.824	226.953	113.64	275.153	189.876	140.283	218.397	175.175	95.204	108.391	144.378	129.484	164.95	109.747	74.1868	57.3495	95.345	59.0538
