# Supplementary material for: The regulatory relationship between NAMPT and PD-L1 in cancer and identification of a dual-targeting inhibitor
Source: EMBO Mol Med. 2024 Mar 6;16(4):885–903. doi: 10.1038/s44321-024-00051-z (PMC11018795; doi:10.1038/s44321-024-00051-z)
Supplement: Supplementary file 8 — Source Data Fig. 6 D [file 44321_2024_51_MOESM8_ESM.zip]

Archive with 7 entries (6 files):
- Fig-6D-IFN-γ/
- Fig-6D-IFN-γ/A20 CD 8 IFN-γ-Ctrl-3.fcs
- Fig-6D-IFN-γ/A20 CD 8 IFN-γ-CQ-85-1.fcs
- Fig-6D-IFN-γ/A20 CD 8 IFN-γ-FK866-1.fcs
- Fig-6D-IFN-γ/A20 CD 8 IFN-γ-LZ90-L-2.fcs
- Fig-6D-IFN-γ/Fig6-D-IFN-γ.xlsx
- Fig-6D-IFN-γ/A20 CD 8 IFN-γ-LZ90 H-2.fcs
