# Supplementary material for: The regulatory relationship between NAMPT and PD-L1 in cancer and identification of a dual-targeting inhibitor
Source: EMBO Mol Med. 2024 Mar 6;16(4):885–903. doi: 10.1038/s44321-024-00051-z (PMC11018795; doi:10.1038/s44321-024-00051-z)
Supplement: Supplementary file 8 — Source Data Fig. 6 D [file 44321_2024_51_MOESM8_ESM.zip › Fig-6D-IFN-γ/Fig6-D-IFN-γ.xlsx]

## Sheet: Sheet1
Ctrl	4.27	3.89	3.12
FK866	4.97	3.25	2.83
CQ-85	6.77	9.38	8.05
LZ90-L	17.24	16.38	15.22
LZ90-H	26.19	27.22	25.35
