# Supplementary material for: The regulatory relationship between NAMPT and PD-L1 in cancer and identification of a dual-targeting inhibitor
Source: EMBO Mol Med. 2024 Mar 6;16(4):885–903. doi: 10.1038/s44321-024-00051-z (PMC11018795; doi:10.1038/s44321-024-00051-z)
Supplement: Supplementary file 9 — Source Data Fig. 6-D [file 44321_2024_51_MOESM9_ESM.zip]

Archive with 7 entries (6 files):
- Fig-6D-CD69/
- Fig-6D-CD69/Fig6-D-CD69.xlsx
- Fig-6D-CD69/A20 CD8 69-CON-2.fcs
- Fig-6D-CD69/A20 CD8 69-LZ90-L-3.fcs
- Fig-6D-CD69/A20 CD8 69-LZ90-H-1.fcs
- Fig-6D-CD69/A20 CD8 69-FK866-6.fcs
- Fig-6D-CD69/A20 CD8 69-CQ-85-1.fcs
