# Supplementary material for: The regulatory relationship between NAMPT and PD-L1 in cancer and identification of a dual-targeting inhibitor
Source: EMBO Mol Med. 2024 Mar 6;16(4):885–903. doi: 10.1038/s44321-024-00051-z (PMC11018795; doi:10.1038/s44321-024-00051-z)
Supplement: Supplementary file 9 — Source Data Fig. 6-D [file 44321_2024_51_MOESM9_ESM.zip › Fig-6D-CD69/Fig6-D-CD69.xlsx]

## Sheet: Sheet1
Ctrl	1.7	1.63	2.98
FK866	2.29	2.28	2.8
CQ-85	4.4	5.28	7.58
LZ90-L	4.08	4.24	4.78
LZ90-H	10.2	10.12	9.45
