# Supplementary material for: The regulatory relationship between NAMPT and PD-L1 in cancer and identification of a dual-targeting inhibitor
Source: EMBO Mol Med. 2024 Mar 6;16(4):885–903. doi: 10.1038/s44321-024-00051-z (PMC11018795; doi:10.1038/s44321-024-00051-z)
Supplement: Supplementary file 10 — Source Data Fig. 6-EFGH [file 44321_2024_51_MOESM10_ESM.zip]

Archive with 23 entries (17 files):
- Fig-6-EFGH/
- Fig-6-EFGH/6 F/
- Fig-6-EFGH/6 F/FIG6-F-KI67/
- Fig-6-EFGH/6 F/FIG6-F-KI67/Fig6-F-ki67.xlsx
- Fig-6-EFGH/6 F/FIG6-F-KI67/A20 Ctrl.tif
- Fig-6-EFGH/6 F/FIG6-F-KI67/A20 LZ90.tif
- Fig-6-EFGH/6 F/Fig6-F-Tunel/
- Fig-6-EFGH/6 F/Fig6-F-Tunel/Fig6-F-Tunel.xlsx
- Fig-6-EFGH/6 F/Fig6-F-Tunel/Tunel Ctrl.tif
- Fig-6-EFGH/6 F/Fig6-F-Tunel/Tunel LZ90.tif
- Fig-6-EFGH/6 H/
- Fig-6-EFGH/6 H/CFSE D6 Ctrl.tif
- Fig-6-EFGH/6 H/CFSE D6 LZ90.tif
- Fig-6-EFGH/6 H/CFSE D9 Ctrl.tif
- Fig-6-EFGH/6 H/CFSE D9 LZ90.tif
- Fig-6-EFGH/6 H/Fig6-H.xlsx
- Fig-6-EFGH/6 G/
- Fig-6-EFGH/6 G/Ctrl-D0.tif
- Fig-6-EFGH/6 G/Ctrl-D9.tif
- Fig-6-EFGH/6 G/LZ90-D0.tif
- Fig-6-EFGH/6 G/LZ90-D9.tif
- Fig-6-EFGH/6 G/Fig6-G.xlsx
- Fig-6-EFGH/6 E.xlsx
