# Supplementary material for: The regulatory relationship between NAMPT and PD-L1 in cancer and identification of a dual-targeting inhibitor
Source: EMBO Mol Med. 2024 Mar 6;16(4):885–903. doi: 10.1038/s44321-024-00051-z (PMC11018795; doi:10.1038/s44321-024-00051-z)
Supplement: Supplementary file 10 — Source Data Fig. 6-EFGH [file 44321_2024_51_MOESM10_ESM.zip › Fig-6-EFGH/6 G/Fig6-G.xlsx]

## Sheet: Sheet1
Ctrl	100	100	100
LZ90	53.3003	51.6248	59.0362
