# Supplementary material for: The regulatory relationship between NAMPT and PD-L1 in cancer and identification of a dual-targeting inhibitor
Source: EMBO Mol Med. 2024 Mar 6;16(4):885–903. doi: 10.1038/s44321-024-00051-z (PMC11018795; doi:10.1038/s44321-024-00051-z)
Supplement: Supplementary file 10 — Source Data Fig. 6-EFGH [file 44321_2024_51_MOESM10_ESM.zip › Fig-6-EFGH/6 E.xlsx]

## Sheet: Sheet1
	Balb/c mice		Balb/c nude mice
	Ctrl	LZ90	Ctrl	LZ90
	100	24.4757	100	47.3366
	100	34.8775	100	47.9348
	100	33.091	100	60.9416
	100	17.5147	100	42.4336
	100	19.8656	100	66.0888
	100	33.9537	100	62.6455
