# Supplementary material for: The regulatory relationship between NAMPT and PD-L1 in cancer and identification of a dual-targeting inhibitor
Source: EMBO Mol Med. 2024 Mar 6;16(4):885–903. doi: 10.1038/s44321-024-00051-z (PMC11018795; doi:10.1038/s44321-024-00051-z)
Supplement: Supplementary file 11 — Source Data Fig. 7 [file 44321_2024_51_MOESM11_ESM.zip]

Archive with 29 entries (22 files):
- Fig-7/
- Fig-7/Fig7-D.xlsx
- Fig-7/Fig7-G.xlsx
- Fig-7/Fig7-H.xlsx
- Fig-7/7C/
- Fig-7/7C/Fig7-C.xlsx
- Fig-7/7C/MDSC CQ-85 1.fcs
- Fig-7/7C/MDSC Ctrl 3.fcs
- Fig-7/7C/MDSC Fk866 1.fcs
- Fig-7/7C/MDSC LZ90 1.fcs
- Fig-7/7F/
- Fig-7/7F/7F-KI67/
- Fig-7/7F/7F-KI67/LLC Ctrl.tif
- Fig-7/7F/7F-KI67/Fig7-F-ki67.xlsx
- Fig-7/7F/7F-KI67/KI67 LZ90.tif
- Fig-7/7F/7F-Tunel/
- Fig-7/7F/7F-Tunel/7F Tunel Ctrl.tif
- Fig-7/7F/7F-Tunel/7F Tunel LZ90.tif
- Fig-7/7F/7F-Tunel/Fig7-F-Tunel.xlsx
- Fig-7/7B/
- Fig-7/7B/Fig7-B-Tumor Volum.xlsx
- Fig-7/7B/Fig7-B-Tumor Weight.xlsx
- Fig-7/7E/
- Fig-7/7E/Fig7-E-CD8.xlsx
- Fig-7/7E/Fig7-E-CD45.xlsx
- Fig-7/7E/CD8 Ctrl.tif
- Fig-7/7E/CD8 LZ90.tif
- Fig-7/7E/CD45 LZ90.tif
- Fig-7/7E/CD45 Ctrl.tif
