# Supplementary material for: The regulatory relationship between NAMPT and PD-L1 in cancer and identification of a dual-targeting inhibitor
Source: EMBO Mol Med. 2024 Mar 6;16(4):885–903. doi: 10.1038/s44321-024-00051-z (PMC11018795; doi:10.1038/s44321-024-00051-z)
Supplement: Supplementary file 11 — Source Data Fig. 7 [file 44321_2024_51_MOESM11_ESM.zip › Fig-7/Fig7-D.xlsx]

## Sheet: Sheet1
	Ctrl	CQ-85	FK866	LZ90
CD45	1.50256	1.59627	1.58636	1.715
CD4	1.33143	1.29579	1.34869	1.46255
CD69	1.06856	0.980458	1.27161	1.34163
CD8	1.35641	1.28623	1.51534	1.62839
GzmB	0.938019	1.10958	1.22891	1.58648
IL-2	0.580925	1.02694	1.00173	1.10721
IFN-γ	0.724276	0.651278	0.887054	1.24329
