# Supplementary material for: The regulatory relationship between NAMPT and PD-L1 in cancer and identification of a dual-targeting inhibitor
Source: EMBO Mol Med. 2024 Mar 6;16(4):885–903. doi: 10.1038/s44321-024-00051-z (PMC11018795; doi:10.1038/s44321-024-00051-z)
Supplement: Supplementary file 11 — Source Data Fig. 7 [file 44321_2024_51_MOESM11_ESM.zip › Fig-7/Fig7-G.xlsx]

## Sheet: Sheet1
LLC OE N/P		LLC Vector
Ctrl	LZ90	Ctrl	LZ90
100	30.9942	100	63.147
100	15	100	61.3412
100	35.0272	100	77.6471
100	37.6181	100	85.8676
100	32.6531	100	84.0206
100	33.4076	100	89.6484
