# Supplementary material for: The regulatory relationship between NAMPT and PD-L1 in cancer and identification of a dual-targeting inhibitor
Source: EMBO Mol Med. 2024 Mar 6;16(4):885–903. doi: 10.1038/s44321-024-00051-z (PMC11018795; doi:10.1038/s44321-024-00051-z)
Supplement: Supplementary file 11 — Source Data Fig. 7 [file 44321_2024_51_MOESM11_ESM.zip › Fig-7/Fig7-H.xlsx]

## Sheet: Sheet1
	LLC Vector			LLC OE N/P
CD4	-0.25	2.86	0.36	4.73	7.46	7.56
CD8	-0.5	-1.09	0.88	8.02	2.56	8.12
CD69	8.85	3	7.35	19.45	19.78	18.13
CD45	4.09	3.15	4.62	10.07	9.72	6.5
INF-γ	5.6	5.38	6.44	12.59	8.99	8.78
GzmB	8.82	7.13	9.61	26.68	26	29.92
IL-2	5.19	4.43	7.77	12.21	8.67	11.35
