# Supplementary material for: The regulatory relationship between NAMPT and PD-L1 in cancer and identification of a dual-targeting inhibitor
Source: EMBO Mol Med. 2024 Mar 6;16(4):885–903. doi: 10.1038/s44321-024-00051-z (PMC11018795; doi:10.1038/s44321-024-00051-z)
Supplement: Supplementary file 11 — Source Data Fig. 7 [file 44321_2024_51_MOESM11_ESM.zip › Fig-7/7C/Fig7-C.xlsx]

## Sheet: Sheet1
Ctrl				FK866				CQ-85				LZ90
63.9	58.62	57.21		66.99	67.53	65.72		54.25	52.69	59.09		46.91	42.35	45.92
