# Supplementary material for: The regulatory relationship between NAMPT and PD-L1 in cancer and identification of a dual-targeting inhibitor
Source: EMBO Mol Med. 2024 Mar 6;16(4):885–903. doi: 10.1038/s44321-024-00051-z (PMC11018795; doi:10.1038/s44321-024-00051-z)
Supplement: Supplementary file 11 — Source Data Fig. 7 [file 44321_2024_51_MOESM11_ESM.zip › Fig-7/7F/7F-KI67/Fig7-F-ki67.xlsx]

## Sheet: Sheet1
Ctrl	LZ90
67	22.05
71	37.7
78	30.3
