# Supplementary material for: The regulatory relationship between NAMPT and PD-L1 in cancer and identification of a dual-targeting inhibitor
Source: EMBO Mol Med. 2024 Mar 6;16(4):885–903. doi: 10.1038/s44321-024-00051-z (PMC11018795; doi:10.1038/s44321-024-00051-z)
Supplement: Supplementary file 11 — Source Data Fig. 7 [file 44321_2024_51_MOESM11_ESM.zip › Fig-7/7B/Fig7-B-Tumor Volum.xlsx]

## Sheet: Sheet1
	CON						CQ-85（20mg/kg)						FK866（20mg/kg）						LZFPN-90(20mg/kg)
1	208.935	129.445	157.815	119.355	143.528	72.2341	225.857	143.88	137.088	125.819	66.6792	135	251.061	114.035	94.2638	122.913	83.0305	143.739	195.518	146.745	125.768	108.354	51.894	100.437
3	393.914	199.339	237.187	204.126	231.198	149.457	254.922	168.428	156.684	164.728	83.9509	157.894	340.307	143.913	133.653	141.33	101.989	149.814	198.178	177.419	138.381	128.569	81.1646	130.012
5	583.873	430.198	418.689	406.872	382.35	216.372	302.11	242.484	171.988	178.191	132.709	186.351	429.991	194.151	189.488	205.233	94.0054	181.468	298.827	221.554	201.197	156.963	124.667	154.568
7	1025.28	886.909	834.616	714.448	713.887	424.031	405.422	288.49	245.794	230.888	192.737	244.326	617.078	289.6	297.166	270.4	149.814	254.652	508.623	297.201	246.956	184.284	135.959	176.344
9	1316.83	1123.02	1127.48	943.347	1038.77	811.031	485.995	429.096	300.786	364.488	261.427	297.575	728.619	500.429	353.899	348.005	181.468	300.227	571.295	404.237	281.54	206.731	165.197	215.747
11	1557.49	1481.25	1526.14	1351.49	1462.07	904.05	681.408	542.088	363.238	443.387	377.196	356.852	889.388	600.173	437.483	425.71	254.652	363.817	655.996	564.236	347.748	238.616	180.532	249.671
13	2283.78	1817.42	1978.37	1852.36	1972.07	1437.87	917.692	775.806	574.821	651.508	522.596	559.597	1144.93	904.505	672.376	559.039	353.626	453.818	733.39	608.698	380.36	270.732	216.871	285.444
