# Supplementary material for: The regulatory relationship between NAMPT and PD-L1 in cancer and identification of a dual-targeting inhibitor
Source: EMBO Mol Med. 2024 Mar 6;16(4):885–903. doi: 10.1038/s44321-024-00051-z (PMC11018795; doi:10.1038/s44321-024-00051-z)
Supplement: Supplementary file 11 — Source Data Fig. 7 [file 44321_2024_51_MOESM11_ESM.zip › Fig-7/7B/Fig7-B-Tumor Weight.xlsx]

## Sheet: Sheet1
Ctrl	CQ-85 (20 mg/kg)	FK866 (20 mg/kg)	LZ90 (20 mg/kg)
2.6565	2.4695	2.4375	0.979
2.7885	1.8315	2.119	1.078
3.04	1.2485	2.327	0.836
3.0745	1.1825	0.9165	0.4345
2.134	1.595	0.91	0.341
2.816	0.693	0.598	0.2915
